# Supplementary material for: Concise and Free-Metal Access to Lactone-Annelated Pyrrolo[2,1-a]isoquinoline Derivatives via a 1,2-Rearrangement Step
Source: Int J Mol Sci. 2024 Jan 16;25(2):1085. doi: 10.3390/ijms25021085 (PMC10816086; doi:10.3390/ijms25021085)
Supplement: Supplementary file 1 [file ijms-25-01085-s001.zip]

Archive with 1 entries (1 files):
- ijms-2822305-supplementary.pdf
